# Supplementary material for: Upregulation of Mineralocorticoid Receptor Contributes to Development of Salt-Sensitive Hypertension after Ischemia–Reperfusion Injury in Rats
Source: Int J Mol Sci. 2022 Jul 15;23(14):7831. doi: 10.3390/ijms23147831 (PMC9324399; doi:10.3390/ijms23147831)
Supplement: Supplementary file 1 [file ijms-23-07831-s001.zip]

Archive with 1 entries (1 files):
- ijms-1786536-supplementary.pdf
